# Supplementary material for: Poly(GR) and poly(GA) in cerebrospinal fluid as potential biomarkers for C9ORF72-ALS/FTD
Source: Nat Commun. 2022 May 19;13:2799. doi: 10.1038/s41467-022-30387-4 (PMC9119980; doi:10.1038/s41467-022-30387-4)
Supplement: Supplementary file 4 — Source Data File [file 41467_2022_30387_MOESM4_ESM.xlsx]

## Sheet: Figure 1a-c
	Fig 1a					Fig 1b,c
	(GR)8 peptide (pg/ml)	Observed recovery_Exp1	Observed recovery_Exp2	100% recovery				GR ECL mean value
	0	0	0	0		(GR)8 peptide (pg/ml)	Run#1	Run#2	Run#3	Average	STDEV	%CV
	1.5625	1.2	1.149	1.5625		0	134	137	142	137.667	4.04145	2.93568
	3.125	2.7	2.157	3.125		1.5625	210	210	202	207.333	4.6188	2.22772
	6.25	5.9	5.687	6.25		3.125	287	292	293	290.667	3.21455	1.10592
	12.5	11.5	11.024	12.5		6.25	494	424	447	455	35.6791	7.84157
	25	23.2	21.674	25		12.5	746	602	704	684	74.054	10.8266
						25	1430	1399	1452	1427	26.6271	1.86595
	Simple linear regression	Observed recovery	100% recovery			50	3751	3853	3185	3596.33	359.857	10.0062
	Best-fit values		Perfect line			100	6394	5863	4215	5490.67	1136.21	20.6936
	Slope	0.9047	1
	Y-intercept	-0.1212	0
	X-intercept	0.134	0
	1/slope	1.105	1
	Std. Error
	Slope	0.01433
	Y-intercept	0.1688
	95% Confidence Intervals
	Slope	0.8728 to 0.9367
	Y-intercept	-0.4974 to 0.2549
	X-intercept	-0.2888 to 0.5370
	Goodness of Fit
	R squared	0.9975	1
	Sy.x	0.4259	0
	Is slope significantly non-zero?
	F	3985
	DFn, DFd	1, 10
	P value	<0.0001
	Deviation from zero?	Significant
	Equation	Y = 0.9047*X - 0.1212	Y = 1.000*X + 0.000
	Data
	Number of X values	12	12
	Maximum number of Y replicates	2	1
	Total number of values	12	6
	Number of missing values	0	6

## Sheet: Figure 1d-h
	Fig 1d				Fig 1e										Fig 1f-h
	Spiked (GR)8 concentration (pg/ml)	CSF_Patient#1_GR-ECL mean value	CSF_Patient#2_GR-ECL mean value		GR(8) (100ng/ml)	GP(8) (100ng/ml)	GA(8) (100ng/ml)								Mayo clinic			Barrow Institute				NEALS
	6.25	594	314		48764	1759	1139								Control	C9-ALS		Control	C9-ALS			Control	Non-C9-ALS	C9-ALS
	12.5	746	690		51185	1306	1429								0	32.875		0	46.2116			6.0953	11.124	12.8617
	25	1430	1385		60753	1054	804								0	50.05		0	59.2417			0	0	17.1402
	50	3751	2815												0	41.6779		0	36.191			0	0	14.9771
	100	6394	5271		Ordinary one-way ANOVA-Multiple comparisons										0	36.174			41.9927			0	0	15.0226
	200	10943	8623		Number of families	1													28.3501			0	0	21.271
	Simple linear regression				Number of comparisons per family	3									Welch's t test			Welch's t test				0	0	24.698
	Best-fit values				Alpha	0.05									Table Analyzed	Mayo-concen		Table Analyzed	Barrow-concen			0	0	18.649
	Slope	54.54	42.27												Column B	C9-ALS		Column B	C9-ALS			0	0	22.9507
	Y-intercept	397.5	95.38		Tukey's multiple comparisons test	Mean Diff.	95.00% CI of diff.	Below threshold?	Summary	Adjusted P Value					vs.	vs.		vs.	vs.			0	0	16.2889
	X-intercept	-7.288	-2.256		GR(8) (100ng/ml) vs. GP(8) (100ng/ml)	52194	42999 to 61390	Yes	****	<0.0001	A-B				Column A	Control		Column A	Control			0	0	22.4358
	1/slope	0.01834	0.02365		GR(8) (100ng/ml) vs. GA(8) (100ng/ml)	52443	43248 to 61639	Yes	****	<0.0001	A-C											0	0
					GP(8) (100ng/ml) vs. GA(8) (100ng/ml)	249	-8946 to 9444	No	ns	0.9962	B-C				Unpaired t test with Welch's correction			Unpaired t test with Welch's correction				0	0
	Std. Error														P value	0.0017		P value	0.0012			0	0
	Slope	3.105	1.02		Test details	Mean 1	Mean 2	Mean Diff.	SE of diff.	n1	n2	q	DF		P value summary	**		P value summary	**			0	0
	Y-intercept	292.7	96.19		GR(8) (100ng/ml) vs. GP(8) (100ng/ml)	53567	1373	52194	2997	3	3	24.63	6		Significantly different (P < 0.05)?	Yes		Significantly different (P < 0.05)?	Yes			0	0
					GR(8) (100ng/ml) vs. GA(8) (100ng/ml)	53567	1124	52443	2997	3	3	24.75	6		One- or two-tailed P value?	Two-tailed		One- or two-tailed P value?	Two-tailed			0	0
	95% Confidence Intervals				GP(8) (100ng/ml) vs. GA(8) (100ng/ml)	1373	1124	249	2997	3	3	0.1175	6		Welch-corrected t, df	t=10.71, df=3.000		Welch-corrected t, df	t=8.203, df=4.000			0	0
	Slope	45.91 to 63.16	39.44 to 45.11																			0	0
	Y-intercept	-415.2 to 1210	-171.7 to 362.4												How big is the difference?			How big is the difference?				0	0
	X-intercept	-25.19 to 6.878	-9.008 to 3.883												Mean of column A	0		Mean of column A	0			Ordinary one-way ANOVA-Multiple comparisions
															Mean of column B	40.19		Mean of column B	42.4			Number of families	1
	Goodness of Fit														Difference between means (B - A) ± SEM	40.19 ± 3.754		Difference between means (B - A) ± SEM	42.40 ± 5.169			Number of comparisons per family	3
	R squared	0.9872	0.9977												95% confidence interval	28.25 to 52.14		95% confidence interval	28.05 to 56.75			Alpha	0.05
	Sy.x	514.7	169.1												R squared (eta squared)	0.9745		R squared (eta squared)	0.9439
																						Tukey's multiple comparisons test	Mean Diff.	95.00% CI of diff.	Below threshold?	Summary	Adjusted P Value
	Is slope significantly non-zero?														F test to compare variances			F test to compare variances				Control vs. Non-C9-ALS	-0.2647	-2.284 to 1.754	No	ns	0.946	A-B
	F	308.5	1717												F, DFn, Dfd	Infinity, 3, 3		F, DFn, Dfd	Infinity, 4, 2			Control vs. C9-ALS	-18.31	-20.74 to -15.88	Yes	****	<0.0001	A-C
	DFn, DFd	1, 4	1, 4												P value	<0.0001		P value	<0.0001			Non-C9-ALS vs. C9-ALS	-18.04	-20.48 to -15.61	Yes	****	<0.0001	B-C
	P value	<0.0001	<0.0001												P value summary	****		P value summary	****
	Deviation from zero?	Significant	Significant												Significantly different (P < 0.05)?	Yes		Significantly different (P < 0.05)?	Yes			Test details	Mean 1	Mean 2	Mean Diff.	SE of diff.	n1	n2	q	DF
																						Control vs. Non-C9-ALS	0.3208	0.5855	-0.2647	0.8331	19	19	0.4493	45
	Equation	Y = 54.54*X + 397.5	Y = 42.27*X + 95.38												Data analyzed			Data analyzed				Control vs. C9-ALS	0.3208	18.63	-18.31	1.003	19	10	25.81	45
															Sample size, column A	4		Sample size, column A	3			Non-C9-ALS vs. C9-ALS	0.5855	18.63	-18.04	1.003	19	10	25.44	45
	Data														Sample size, column B	4		Sample size, column B	5
	Number of X values	6	6
	Maximum number of Y replicates	1	1
	Total number of values	6	6
	Number of missing values	0	0

## Sheet: Figure 2
Figure 2a-c						Figure 2a-c
Patient #	Rate of decline-ALS-FRS	Age at onset (Years)	Disease Duration (Years)	GR(pg/ml)		Correlation	Rate of Decline-ALS-FRS vsGR(pg/ml)	Age ot onset vsGR(pg/ml)	Disease Duration vs GR (pg/ml)
1	0.47619	63	1.4	7.21098		Spearman r
2	0.128205	55.9	1.3	5.34888		r	0.154	0.1416	0.2433
3	0.916667	52.6	2	18.3508		95% confidence interval	-0.2683 to 0.5266	-0.2800 to 0.5174	-0.1800 to 0.5905
4	0.357143	71	2.1	6.20505
5	0.382883	61.3	3.7	12.6319		P value
6	0.12848	51.9	3.9	20.9253		P (two-tailed)	0.4624	0.4995	0.2413
7	0.441176	47.3	1.7	10.2215		P value summary	ns	ns	ns
8	0.320513	65.4	1.3	5.0229		Exact or approximate P value?	Approximate	Approximate	Approximate
9	0.694444	58.7	1.8	19.797		Significant? (alpha = 0.05)	No	No	No
10	0.0694444	56.2	1.2	9.08697
11	0.709877	66.3	2.7	12.8615		Number of XY Pairs	25	25	25
12	1.13636	57.9	1.1	24.6906
13	0.0595948	64	7	4.0482		Simple linear Regression (Tabular results)	Rate of Decline-ALS-FRS vsGR(pg/ml)	Age ot onset vsGR(pg/ml)	Disease Duration vs GR (pg/ml)
14	0.135558	58.7067	7.98333	18.4962		Best-fit values
15	0.338983	43	0.5	4.25005		Slope	-0.4551	0.0286	0.7206
16	0.541667	57	2	5.73639		Y-intercept	11.05	9.245	8.986
17	3.07692	55.15	0.98	2.82668		X-intercept	24.29	-323.3	-12.47
18	0	57.5825	2.4175	4.97921		1/slope	-2.198	34.97	1.388
19	0.729167	51.6783	2.35167	3.89022
20	0	65	2	13.6228		Std. Error
21	0.366667	64	5	15.0159		Slope	2.052	0.2006	0.6748
22	0.625	65	2	13.6228		Y-intercept	1.623	11.7	2.109
23	0.125261	54.93	4.03	11.9973
24	0.843373	50.905	0.695	11.2022		95% Confidence Intervals
25	0	54.2958	2.52417	8.50211		Slope	-4.699 to 3.789	-0.3865 to 0.4437	-0.6754 to 2.117
						Y-intercept	7.695 to 14.41	-14.96 to 33.45	4.624 to 13.35
Fig2d						X-intercept	2.733 to +infinity	-infinity to 34.18	-infinity to -2.352
Symptomatic	GR(pg/ml)	Pre-symptomatic	GR(pg/ml)
1	7.21098	1	8.68421			Goodness of Fit
2	5.34888	2	12.6319			R squared	0.002134	0.0008824	0.04724
3	18.3508	3	3.64009			Sy.x	6.251	6.457	6.108
4	6.20505	4	16.3724
5	12.6319	5	8.90605			Is slope significantly non-zero?
6	20.9253	6	3.43363			F	0.04919	0.02031	1.14
7	10.2215	7	5.82199			DFn, DFd	1, 23	1, 23	1, 23
8	5.0229	8	13.6228			P value	0.8264	0.8879	0.2967
9	19.797	9	3.89022			Deviation from zero?	Not Significant	Not Significant	Not Significant
10	9.08697	10	6.50068
11	12.8615					Equation	Y = -0.4551*X + 11.05	Y = 0.02860*X + 9.245	Y = 0.7206*X + 8.986
12	24.6906
13	4.0482					Data
14	18.4962					Number of X values	25	25	25
15	4.25005					Maximum number of Y replicates	1	1	1
16	5.73639					Total number of values	25	25	25
17	2.82668					Number of missing values	0	0	0
18	4.97921
19	3.89022
20	13.6228
21	15.0159
22	13.6228
23	11.9973
24	11.2022
25	8.50211
Mann-Whitney test
Table Analyzed	Data 1
Column B	Pre-symptomatic
vs.	vs.
Column A	Symptomatic
Mann Whitney test
P value	0.3171
Exact or approximate P value?	Exact
P value summary	ns
Significantly different (P < 0.05)?	No
One- or two-tailed P value?	Two-tailed
Sum of ranks in column A,B	478 , 152
Mann-Whitney U	97
Difference between medians
Median of column A	10.22, n=25
Median of column B	7.592, n=10
Difference: Actual	-2.629
Difference: Hodges-Lehmann	-1.777

## Sheet: Figure 3
Fig 3a-c						Fig 3a-c
Patient #	Rate of decline-ALS-FRS	Age at onset (Years)	Disease Duration (Years)	GA(pg/ml)		Correlation	Rate of Decline-ALS-FRS vsGA(pg/ml)	Age ot onset vsGA(pg/ml)	Disease Duration vs GA (pg/ml)
1	3.61111	59.6	0.9	0.9		Spearman r
2	0.382883	61.3	3.7	3.3		r	0.07003	0.1543	-0.1746
3	2.02381	63	1.4	1.47		95% confidence interval	-0.3453 to 0.4624	-0.2680 to 0.5268	-0.5417 to 0.2485
4	0.441176	47.3	1.7	3.04
5	0.486111	61.5	1.2	8.09		P value
6	0.320513	65.4	1.3	8.19		P (two-tailed)	0.7394	0.4616	0.404
7	0.694444	58.7	1.8	4.12		P value summary	ns	ns	ns
8	0.069444	56.2	1.2	7.63		Exact or approximate P value?	Approximate	Approximate	Approximate
9	1.13636	57.9	1.1	8		Significant? (alpha = 0.05)	No	No	No
10	0.877193	53.6	1.9	2.32
11	0.062267	64.24	6.7	0.85		Number of XY Pairs	25	25	25
12	0.135558	58.71	8	11.6
13	0.555556	53.4	1.5	1.22		Simple linear Regression (Tabular results)	Rate of Decline-ALS-FRS vsGA(pg/ml)	Age ot onset vsGA(pg/ml)	Disease Duration vs GA (pg/ml)
14	0.438596	54.1	1.9	12.8		Best-fit values
15	0.338983	42.7	0.5	0.83		Slope	10.7	-0.002014	-1.312
16	0.492424	57	2.2	0.61		Y-intercept	-0.2579	7.861	10.79
17	3	55.15	1	97.8		X-intercept	0.02411	3903	8.22
18	0.333333	46.79	2	4.01		1/slope	0.09347	-496.5	-0.7621
19	0.729167	51.68	2.4	2.59
20	0.340031	63.7	5.4	1.42		Std. Error
21	0.320513	46.25	1.3	3.03		Slope	3.947	0.6349	2.1
22	0.78125	65.45	1.6	4.74		Y-intercept	4.498	35.86	6.213
23	0.125261	54.93	4	0.58
24	0.843373	50.9	0.7	2.32		95% Confidence Intervals
25	0.166667	54.3	2.5	2.23		Slope	2.535 to 18.86	-1.315 to 1.311	-5.657 to 3.033
						Y-intercept	-9.562 to 9.047	-66.33 to 82.05	-2.065 to 23.64
Fig 3d						X-intercept	-2.653 to 0.6820	-infinity to +infinity	2.076 to +infinity
Symptomatic	GA(pg/ml)	Pre-symptomatic	GA(pg/ml)
1	0.9	1	1.72			Goodness of Fit
2	3.3	2	8.82			R squared	0.2422	4.374e-07	0.01669
3	1.47	3	1.48			Sy.x	16.96	19.49	19.32
4	3.04	4	1.33
5	8.09	5	0.52			Is slope significantly non-zero?
6	8.19	6	0.81			F	7.349	1.006e-05	0.3903
7	4.12	7	0.78			DFn, DFd	1, 23	1, 23	1, 23
8	7.63	8	4.56			P value	0.0125	0.9975	0.5383
9	8	9	2.49			Deviation from zero?	Significant	Not Significant	Not Significant
10	2.32	10	7.34
11	0.85	11	2.23			Equation	Y = 10.70*X - 0.2579	Y = -0.002014*X + 7.861	Y = -1.312*X + 10.79
12	11.6	12	0.72
13	1.22					Data
14	12.8					Number of X values	25	25	25
15	0.83					Maximum number of Y replicates	1	1	1
16	0.61					Total number of values	25	25	25
17	97.8					Number of missing values	0	0	0
18	4.01
19	2.59
20	1.42
21	3.03
22	4.74
23	0.58
24	2.32
25	2.23
Mann-Whitney test
vs.	vs.
Column A	Symptomatic
Mann Whitney test
P value	0.1438
Exact or approximate P value?	Exact
P value summary	ns
Significantly different (P < 0.05)?	No
One- or two-tailed P value?	Two-tailed
Sum of ranks in column A,B	520.5 , 182.5
Mann-Whitney U	104.5
Difference between medians
Median of column A	3.030, n=25
Median of column B	1.600, n=12
Difference: Actual	-1.43
Difference: Hodges-Lehmann	-0.845

## Sheet: Figure 4
Fig 4a						Fig 4b
Time elapsed (mo)	Presymptomatic#1	Presymptomatic#2	Symptomatic#1	Symptomatic#2		MONTHS	188151	188201	188241	188251	188371	188391	188411	188431	188461	NEUNL415AFW	NEUUH454UNJ	NEUVX902YNL	NEUXL273JB8
0	25.1945	23.1157	12.1168	13.104		0	5.67486	10.3969	8.21164	6.76711	14.0205	6.49876	11.5131	8.84535	8.65052	20.9502	7.01552	19.832	9.13744
5.95				14.6461		3.6										13.2049
6.67			9.74859			4.7													7.91151
11.24	14.7198					5.9												15.2027
11.93				8.46047		6	5.56463	12.2863	8.43363	7.95735	13.528	6.94062	13.6608	8.2381	10.004
12.23		39.0482	12.2217			7.2											8.22539
12.43						18			9.31703	7.25005				10.5168
17.98				8.58206		30			9.0229
18.84			16.7616
23.28			10.1396			Fig 4c
23.47						Months	188151	188241	188251	188361	188371	188391	188411	188431	188461	NEUUH454UNJ	NEUVX902YNL	NEUXL273JB8
24.39		24.6081				0	0.61	0.52	0.81	2.49	4.74	2.23	2.32	0.72	2.23	8.19	4.12	7.63
34.55			8.10253			3.6
37.97		22.5462				4.7												10.4
42.08	15.9982					5.9											2.7
54.28	17.7563					6	0.37	0.48	1.12	1.7	4.98	2.16	1.73	1.64	2.48
						7.2										4.54
Fig 4d						18			1.07					0.93
Time (Weeks)	Poly(GR)% of ECL signal	Poly(GP) % of ECL signal	Poly(GA) % of ECL signal			30
0	100	100	100
2	88.1828	97.7265	78.2702
4
6	51.8233	89.8646	57.7539
8
10
12
14
16
18
20	37.4792	61.5425	48.1153
22	25.0265	58.1722	51.1876
24	38.9469	57.3283	42.7969
26	36.0115	40.8124	38.5456
28	33.0912	29.9033	35.1119
30
32
34	10.062	24.1393	24.1566
36		20.2031	22.4355

## Sheet: Supp Fig 1
Supplemenatry Fig 1a					Supplementary Fig 1b
Plate1	Patient#1	Patient#2	Patient#3		Patient Sample#	Poly(GR) (pg/ml) well1	Poly(GR) (pg/ml) well2	Ave	SD	CV%
Well1	24.5728	18.6381	15.0571		1	4.01	4.07	4.04	0.0424264	1.05016
Well2	24.9437	18.3953	15.0139		2	18.47	18.51	18.49	0.0282843	0.152971
Well3	24.82	18.41	15.08		3	4.31	4.18	4.245	0.0919239	2.16546
Well4	24.19	17.97	15.19		4	5.36	6.11	5.735	0.53033	9.24726
ave	24.6316	18.3533	15.0853		5	2.41	3.22	2.815	0.572756	20.3466
sd	0.33235	0.278693	0.0750022		6	4.484	5.453	4.9685	0.685186	13.7906
cv%	1.34928	1.51848	0.497188		7	3.642	4.132	3.887	0.346482	8.91388
					8	13.254	13.982	13.618	0.514774	3.7801
Plate2					9	14.91	15.1	15.005	0.13435	0.89537
Well1	23.71	17.95	14.831		10	13.31	14.02	13.665	0.502046	3.67395
Well2	23.48	17.57	14.62		11	12.69	11.29	11.99	0.989949	8.25646
Well3	23.93	17.75	14.14		12	11.28	11.19	11.235	0.0636396	0.566441
Well4	23.18	16.93	15.08		13	8.91	8.14	8.525	0.544472	6.38677
ave	23.575	17.55	14.6677		14	7.31	7.11	7.21	0.141421	1.96146
sd	0.321092	0.441513	0.398916		15	5.14	5.53	5.335	0.275772	5.1691
cv%	1.362	2.51574	2.71968		16	18.18	18.52	18.35	0.240416	1.31017
					17	6.41	6.13	6.27	0.19799	3.15773
					18	12.31	12.93	12.62	0.438406	3.4739
Plate3	27.18	16.73	19.81		19	20.14	21.71	20.925	1.11016	5.30541
Well1	27.65	16.15	19.37		20	10.51	9.92	10.215	0.417193	4.08412
Well2	26.71	16.19	19.27		21	5.114	4.922	5.018	0.135765	2.70555
Well3	27.55	16.89	19.46		22	19.92	19.65	19.785	0.190919	0.964968
Well4	27.2725	16.49	19.4775		23	9.904	8.252	9.078	1.16814	12.8678
sd	0.426018	0.375588	0.234858		24	12.535	13.184	12.8595	0.458912	3.56866
cv%	1.56208	2.27767	1.20579		25	26.184	27.195	26.6895	0.714885	2.67853

## Sheet: Supp Fig 2
Supplemenatry Figure 2a										Supplementary Fig 2b
Patient #	ClosestALSFRS	GR(pg/ml)		Correlation	ClosestALS-FRS vsGR(pg/ml)		Simple linear Regression (Tabular results)	ClosestALS-FRS vsGR(pg/ml)		Patient #	ClosestALSFRS	GA(pg/ml)		Correlation	Closest ALSFRS vs. GA (pg/mL)		Simple linear Regression (Tabular results)	Closest ALSFRS vs. GA (pg/mL)
1	40	7.21098		Spearman r			Best-fit values			1	9	0.9		Spearman r			Best-fit values
2	46	5.34888		r	-0.2631		Slope	-0.1142		2	31	3.3		r	-0.06735		Slope	-0.7532
3	26	18.3508		95% confidence interval	-0.6041 to 0.1594		Y-intercept	15.06		3	14	1.47		95% confidence interval	-0.4603 to 0.3476		Y-intercept	33.66
4	39	6.20505					X-intercept	131.9		4	39	3.04					X-intercept	44.69
5	31	12.6319		P value			1/slope	-8.759		5	41	8.09		P value			1/slope	-1.328
6	42	20.9253		P (two-tailed)	0.2039					6	43	8.19		P (two-tailed)	0.7491
7	39	10.2215		P value summary	ns		Std. Error			7	33	4.12		P value summary	ns		Std. Error
8	43	5.0229		Exact or approximate P value?	Approximate		Slope	0.1385		8	47	7.63		Exact or approximate P value?	Approximate		Slope	0.3516
9	33	19.797		Significant? (alpha = 0.05)	No		Y-intercept	5.287		9	33	8		Significant? (alpha = 0.05)	No		Y-intercept	12.61
10	47	9.08697								10	28	2.32
11	25	12.8615		Number of XY Pairs	25		95% Confidence Intervals			11	43	0.85		Number of XY Pairs	25		95% Confidence Intervals
12	33	24.6906					Slope	-0.4007 to 0.1723		12	35	11.6					Slope	-1.481 to -0.02578
13	43	4.0482					Y-intercept	4.123 to 26.00		13	38	1.22					Y-intercept	7.574 to 59.74
14	35	18.4962					X-intercept	63.07 to +infinity		14	38	12.8					X-intercept	34.90 to 339.7
15	46	4.25005								15	46	0.83
16	35	5.73639					Goodness of Fit			16	35	0.61					Goodness of Fit
17	12	2.82668					R squared	0.0287		17	12	97.8					R squared	0.1663
18	48	4.97921					Sy.x	6.167		18	40	4.01					Sy.x	17.79
19	27	3.89022								19	27	2.59
20	48	13.6228					Is slope significantly non-zero?			20	26	1.42					Is slope significantly non-zero?
21	26	15.0159					F	0.6796		21	43	3.03					F	4.588
22	33	13.6228					DFn, DFd	1, 23		22	33	4.74					DFn, DFd	1, 23
23	42	11.9973					P value	0.4182		23	42	0.58					P value	0.043
24	41	11.2022					Deviation from zero?	Not Significant		24	41	2.32					Deviation from zero?	Significant
25	48	8.50211								25	43	2.23
							Equation	Y = -0.1142*X + 15.06									Equation	Y = -0.7532*X + 33.66
							Data										Data
							Number of X values	25									Number of X values	25
							Maximum number of Y replicates	1									Maximum number of Y replicates	1
							Total number of values	25									Total number of values	25
							Number of missing values	0									Number of missing values	0
